# Supplementary material for: Fabrication of a Disposable Amperometric Sensor for the Determination of Nitrite in Food
Source: Micromachines (Basel). 2023 Mar 20;14(3):687. doi: 10.3390/mi14030687 (PMC10056392; doi:10.3390/mi14030687)
Supplement: Supplementary file 1 [file micromachines-14-00687-s001.zip]

Archive with 1 entries (1 files):
- micromachines-2290003-supplementary.pdf
